# Supplementary material for: The Bibliometric Landscape of Gene Editing Innovation and Regulation in the Worldwide
Source: Cells. 2022 Aug 29;11(17):2682. doi: 10.3390/cells11172682 (PMC9454589; doi:10.3390/cells11172682)
Supplement: Supplementary file 1 [file cells-11-02682-s001.zip]

Archive with 1 entries (1 files):
- cells-1812254-supplementary.pdf
